# Supplementary material for: Anticancer and Structure Activity Relationship of Non-Symmetrical Choline Kinase Inhibitors
Source: Pharmaceutics. 2021 Aug 29;13(9):1360. doi: 10.3390/pharmaceutics13091360 (PMC8464809; doi:10.3390/pharmaceutics13091360)
Supplement: Supplementary file 1 [file pharmaceutics-13-01360-s001.zip]

Archive with 1 entries (1 files):
- pharmaceutics-1341626-SM.pdf
